# Supplementary material for: Network Analysis Shows Asymmetrical Flows within a Bird Metapopulation
Source: PLoS One. 2016 Nov 28;11(11):e0166701. doi: 10.1371/journal.pone.0166701 (PMC5125599; doi:10.1371/journal.pone.0166701)
Supplement: S1 Dataset — (XLSX) [file pone.0166701.s001.xlsx]

## Sheet: Feuil1
ID	POPULATION	DATE	ACTION
1	NE	15/06/1985	R
1	NE	13/06/1994	C
2	NE	08/07/1986	R
2	S	19/11/2002	C
3	NE	08/07/1986	R
3	NW	30/04/2001	C
4	NE	17/06/1976	R
4	NE	31/12/2000	C
4	NE	04/07/2002	C
5	NE	07/06/1980	R
5	NE	15/06/2004	C
5	NE	15/06/2005	C
6	NE	07/06/1980	R
6	NE	15/06/2004	C
6	NE	15/06/2005	C
7	NE	26/05/1984	R
7	NE	04/01/2005	C
8	NE	13/06/1981	R
8	NE	04/01/2005	C
9	NE	15/06/1981	R
9	NE	04/01/2005	C
10	NE	07/07/1982	R
10	NE	01/06/1993	C
10	NE	15/06/1999	C
10	NE	06/07/2002	C
10	NE	19/05/2004	C
11	NE	15/06/1990	R
11	NE	31/05/2001	C
12	NE	01/06/1985	R
12	NE	15/06/2001	C
13	NE	04/06/1985	R
13	NE	25/05/1995	C
14	NE	10/06/1985	R
14	NE	18/05/2008	C
15	NE	11/06/1986	R
15	NE	25/04/1992	C
15	NE	15/01/2008	C
16	NE	18/06/1986	R
16	NE	26/05/2008	C
17	NE	20/06/1986	R
17	NE	15/04/2004	C
18	NE	20/06/1986	R
18	NE	31/05/2004	C
19	NE	05/07/1986	R
19	NE	04/06/2004	C
19	NE	28/05/2008	C
20	NE	08/07/1986	R
20	NE	15/05/2004	C
21	NE	20/06/1987	R
21	NE	06/05/1995	C
22	NE	23/06/1987	R
22	C	27/02/1988	C
22	NE	02/12/1989	C
23	NE	25/06/1987	R
23	NE	02/05/1999	C
23	NE	07/05/2008	C
24	NE	14/11/1987	R
24	NE	15/05/2004	C
24	NE	15/06/2005	C
25	NE	10/06/1988	R
25	NE	15/04/2003	C
25	NE	03/06/2004	C
25	NE	06/06/2008	C
26	NE	15/06/1991	R
26	NE	02/06/1994	C
27	NE	13/06/1988	R
27	NE	26/05/2008	C
28	NE	22/06/1988	R
28	NE	27/05/2008	C
29	NE	13/06/1989	R
29	NE	15/06/1998	C
30	NE	27/05/1989	R
30	NE	18/05/2008	C
31	NE	02/06/1989	R
31	NE	24/04/2003	C
32	NE	02/06/1989	R
32	NE	18/05/2008	C
33	NE	05/06/1989	R
33	NE	01/07/2004	C
34	NE	05/06/1989	R
34	NE	15/05/2004	C
34	NE	18/05/2008	C
35	NE	13/06/1989	R
35	C	19/12/2004	C
35	C	31/12/2005	C
36	NE	14/06/1989	R
36	C	01/06/1993	C
37	NE	20/06/1989	R
37	NE	18/05/2008	C
38	NE	20/06/1989	R
38	NE	19/05/2003	C
38	NE	20/05/2004	C
38	NE	26/05/2008	C
39	NE	30/05/1990	R
39	NE	15/05/2004	C
39	NE	18/05/2008	C
40	NE	31/05/1990	R
40	NE	01/06/1993	C
40	NE	15/06/1998	C
40	NE	06/07/2002	C
40	NE	19/05/2004	C
41	NE	04/06/1990	R
41	NE	15/01/2008	C
42	NE	09/06/1990	R
42	NE	15/04/2004	C
43	NE	14/06/1990	R
43	W	28/01/1994	C
43	W	13/11/1996	C
43	W	17/01/1997	C
43	W	07/01/1998	C
44	NE	12/06/1991	R
44	NE	28/05/2004	C
45	NE	12/06/1991	R
45	NE	21/05/2004	C
45	NE	06/06/2008	C
46	NE	15/06/1991	R
46	NE	28/05/2004	C
47	NE	22/06/1991	R
47	S	19/11/2002	C
48	NE	24/06/1991	R
48	NE	15/05/2008	C
49	NE	30/06/1991	R
49	NE	13/05/1993	C
49	NE	29/04/1998	C
50	NE	05/06/1992	R
50	NE	15/06/1998	C
51	NE	20/06/1992	R
51	NE	06/06/2008	C
52	NE	10/07/1992	R
52	NE	13/05/2008	C
53	NE	31/05/1993	R
53	NE	08/07/2003	C
54	NE	31/05/1993	R
54	NE	15/06/1994	C
55	NE	23/06/1993	R
55	NE	20/05/1995	C
56	NE	24/06/1993	R
56	NE	23/01/2004	C
56	NE	05/01/2006	C
57	NE	13/06/1994	R
57	NE	12/06/1998	C
57	NE	19/05/2003	C
58	NE	22/06/1994	R
58	NE	15/04/2004	C
59	NE	24/06/1994	R
59	NE	23/04/1997	C
60	NE	24/06/1994	R
60	NE	14/04/2005	C
61	NE	28/06/1994	R
61	S	19/10/2002	C
62	NE	19/06/1995	R
62	NE	15/06/2003	C
62	C	01/12/2004	C
63	NE	19/06/1996	R
63	NE	15/06/2003	C
64	NE	19/06/1995	R
64	NE	17/05/2008	C
65	NE	28/06/1995	R
65	NE	20/05/2004	C
65	NE	27/05/2008	C
66	NE	03/06/1996	R
66	C	31/12/2005	C
67	NE	03/06/1996	R
67	NE	26/04/2008	C
68	NE	05/06/1996	R
68	NE	01/06/2004	C
69	NE	10/06/1996	R
69	NE	12/06/1998	C
69	NE	04/06/2004	C
69	NE	02/05/2008	C
70	NE	13/06/1996	R
70	NE	25/03/1997	C
70	NE	08/07/2002	C
70	NE	02/06/2004	C
71	NE	14/06/1996	R
71	NE	29/05/2004	C
71	NE	10/05/2008	C
72	NE	15/06/1996	R
72	NE	23/01/2004	C
73	NE	18/06/1996	R
73	NE	20/04/2008	C
74	NE	20/06/1996	R
74	C	13/12/2004	C
75	NE	24/05/1997	R
75	NE	21/06/2001	C
75	NE	09/07/2002	C
76	NE	06/06/1997	R
76	NE	15/06/2001	C
77	NE	06/06/1997	R
77	NE	05/06/2004	C
78	NE	06/06/1997	R
78	NE	29/01/1999	C
78	NE	13/05/2008	C
79	NE	07/06/1997	R
79	NE	30/06/1998	C
80	NE	09/06/1997	R
80	NE	30/06/1998	C
81	NE	09/06/1997	R
81	NE	30/06/1998	C
82	NE	11/06/1997	R
82	NE	15/06/2001	C
83	NE	11/06/1987	R
83	C	01/01/2003	C
83	NE	15/05/2004	C
83	NE	15/06/2005	C
84	NE	11/06/1997	R
84	NE	05/05/2000	C
85	NE	11/06/1997	R
85	NE	08/12/2001	C
85	NE	06/06/2008	C
86	NE	11/06/1997	R
86	NE	08/12/2001	C
86	NE	06/06/2008	C
87	NE	20/06/1997	R
87	NE	15/04/2004	C
87	NE	15/06/2005	C
88	NE	20/06/1997	R
88	NE	14/09/2001	C
88	NE	03/05/2008	C
89	NE	20/06/1997	R
89	NE	17/05/2008	C
90	NE	20/06/1997	R
90	NE	17/05/2008	C
91	NE	15/04/1998	R
91	NE	23/01/2004	C
91	NE	27/05/2008	C
92	NE	25/05/1998	R
92	NE	15/05/1999	C
92	NE	01/06/2004	C
92	NE	06/06/2008	C
93	NE	25/05/1998	R
93	NE	06/06/2008	C
94	NE	27/05/1998	R
94	NE	14/04/2005	C
95	NE	27/05/1998	R
95	NE	15/06/2001	C
96	NE	27/05/1998	R
96	NE	25/06/1998	C
97	NE	28/05/1998	R
97	NE	19/04/2000	C
97	NE	15/06/2001	C
98	NE	14/06/1998	R
98	NE	16/05/2008	C
99	NE	14/06/1998	R
99	NE	12/06/2004	C
100	NE	14/06/1998	R
100	NE	04/01/2005	C
101	NE	01/06/1998	R
101	C	09/06/2004	C
102	NE	01/06/1998	R
102	C	24/04/2004	C
103	NE	08/06/1998	R
103	C	02/01/2007	C
103	NE	16/05/2008	C
104	NE	02/06/1998	R
104	NE	16/05/2008	C
105	NE	02/06/1998	R
105	C	01/06/2007	C
106	NE	02/06/1998	R
106	C	20/02/2006	C
107	NE	02/06/1998	R
107	NE	01/05/2001	C
108	NE	02/06/1998	R
108	NE	01/05/2001	C
108	NE	20/05/2004	C
108	NE	02/05/2008	C
109	NE	02/06/1998	R
109	NE	19/05/2003	C
110	NE	02/06/1998	R
110	NE	19/05/2004	C
111	NE	08/06/1998	R
111	NE	15/05/2004	C
111	C	26/12/2005	C
111	NE	06/06/2008	C
112	NE	08/06/1998	R
112	NE	15/06/2001	C
113	NE	08/06/1998	R
113	NE	20/05/2004	C
114	NE	08/06/1998	R
114	NE	09/05/2001	C
115	NE	19/06/1998	R
115	NE	04/06/2008	C
116	NE	20/06/1998	R
116	NE	06/05/2008	C
117	NE	04/06/1999	R
117	NE	15/05/2008	C
118	NE	04/06/1999	R
118	NE	15/05/2008	C
119	NE	04/06/1999	R
119	NE	03/05/2002	C
120	NE	04/06/1999	R
120	NE	16/05/2008	C
121	NE	04/06/1999	R
121	NE	16/05/2008	C
122	NE	27/05/1999	R
122	NE	04/01/2005	C
123	NE	05/06/1999	R
123	NE	12/06/2004	C
123	NE	06/06/2008	C
124	NE	05/06/1999	R
124	NE	15/06/2004	C
125	NE	07/06/1999	R
125	NE	19/05/2003	C
125	NE	20/05/2004	C
126	NE	07/06/1999	R
126	S	06/12/2002	C
127	NE	08/06/1999	R
127	NE	15/06/2002	C
128	NE	08/06/1999	R
128	C	29/12/2005	C
129	NE	27/05/2000	R
129	NE	06/06/2008	C
130	NE	02/06/2000	R
130	NE	10/07/2002	C
131	NE	07/06/2000	R
131	NE	25/05/2004	C
131	NE	06/06/2008	C
132	NE	07/06/2000	R
132	C	31/12/2006	C
132	C	02/01/2007	C
133	NE	07/06/2000	R
133	NE	07/05/2008	C
134	NE	08/06/2000	R
134	C	29/12/2005	C
135	NE	02/06/2000	R
135	NE	15/05/2002	C
136	NE	03/06/2000	R
136	NE	15/05/2004	C
137	NE	03/06/2000	R
137	NE	21/05/2004	C
137	NE	06/06/2008	C
138	NE	07/06/2000	R
138	NE	04/06/2004	C
138	NE	06/06/2008	C
139	NE	14/06/2000	R
139	NE	15/04/2005	C
140	NE	14/06/2000	R
140	NE	25/04/2008	C
141	NE	14/06/2000	R
141	NE	15/05/2004	C
142	NE	14/06/2000	R
142	NE	11/07/2008	C
143	NE	14/06/2000	R
143	C	28/12/2003	C
144	NE	14/06/2000	R
144	C	29/12/2005	C
145	NE	14/06/2000	R
145	NE	17/05/2008	C
146	NE	22/06/2000	R
146	C	29/12/2005	C
147	NE	23/06/2000	R
147	NE	15/05/2008	C
148	NE	30/06/2000	R
148	NE	19/05/2003	C
148	NE	20/05/2004	C
149	NE	28/05/2001	R
149	NE	19/03/2005	C
150	NE	28/05/2001	R
150	NE	12/05/2008	C
151	NE	06/06/2001	R
151	NE	03/05/2008	C
152	NE	06/06/2001	R
152	C	13/12/2004	C
153	NE	06/06/2001	R
153	NE	18/05/2008	C
154	NE	08/06/2001	R
154	NE	07/05/2008	C
155	NE	08/06/2001	R
155	NE	19/05/2003	C
155	NE	20/05/2004	C
155	C	29/12/2005	C
156	NE	08/06/2001	R
156	C	31/12/2006	C
157	NE	08/06/2001	R
157	NE	29/04/2008	C
158	NE	15/06/2001	R
158	NE	15/05/2008	C
159	NE	23/06/2001	R
159	NE	16/05/2008	C
160	NE	23/06/2001	R
160	NE	16/05/2008	C
161	NE	23/06/2001	R
161	NE	06/06/2008	C
162	NE	23/06/2001	R
162	NE	16/05/2008	C
163	NE	23/06/2001	R
163	C	30/12/2005	C
164	NE	23/06/2001	R
164	NE	16/05/2008	C
165	NE	27/06/2001	R
165	C	19/01/2005	C
165	C	20/02/2006	C
165	C	02/01/2007	C
166	NE	07/06/2002	R
166	NE	26/04/2008	C
167	NE	11/06/2002	R
167	NE	14/04/2005	C
168	NE	27/06/2002	R
168	NE	15/06/2007	C
169	NE	14/06/2002	R
169	NE	14/05/2008	C
170	NE	27/06/2002	R
170	NE	06/05/2008	C
171	NE	20/06/2002	R
171	NE	07/05/2008	C
172	NE	09/06/2000	R
172	NE	01/06/2008	C
173	NE	15/06/2004	R
173	NE	02/02/2007	C
174	NE	30/05/2001	R
174	NE	11/01/2005	C
175	NE	11/06/2001	R
175	NE	05/05/2008	C
176	NE	11/06/2001	R
176	NE	06/06/2008	C
177	NE	03/06/2003	R
177	NE	07/05/2008	C
178	NE	10/06/2003	R
178	NE	15/05/2005	C
179	NE	12/06/2003	R
179	NE	25/04/2008	C
180	NE	13/06/2003	R
180	NE	16/05/2008	C
181	NE	13/06/2003	R
181	NE	27/05/2008	C
182	NE	13/06/2003	R
182	NE	20/01/2008	C
183	NE	17/06/2003	R
183	S	15/01/2005	C
184	NE	17/06/2003	R
184	NE	15/06/2005	C
185	NE	17/06/2003	R
185	NE	06/06/2008	C
186	NE	30/06/2003	R
186	NE	15/04/2005	C
187	NE	15/06/2003	R
187	NE	05/05/2008	C
188	NE	07/06/2004	R
188	NE	03/05/2008	C
189	NE	10/06/2004	R
189	NE	06/06/2008	C
190	NE	10/06/2004	R
190	NE	26/05/2008	C
191	NE	25/06/2004	R
191	NE	13/05/2008	C
192	NE	21/05/2005	R
192	NE	25/04/2008	C
193	NE	06/06/2005	R
193	NE	27/04/2008	C
194	NE	07/06/2005	R
194	NE	26/05/2008	C
195	NE	07/06/2005	R
195	C	02/01/2007	C
195	NE	13/03/2008	C
196	NE	16/06/2005	R
196	NE	24/04/2008	C
197	NE	02/06/2006	R
197	NE	09/05/2008	C
198	NE	17/06/2006	R
198	NE	06/06/2008	C
199	NW	25/06/1999	R
199	NW	25/04/2005	C
200	NW	01/07/1999	R
200	NW	13/04/2003	C
200	NW	26/04/2004	C
200	NW	10/04/2005	C
201	S	23/05/1997	R
201	S	05/07/1997	C
202	S	23/05/1997	R
202	S	05/07/1997	C
203	S	23/05/1997	R
203	S	05/07/1997	C
204	W	02/06/2004	R
204	W	18/06/2004	C
205	W	03/06/2004	R
205	W	09/07/2004	C
206	W	03/06/2004	R
206	W	09/07/2004	C
207	W	04/06/2004	R
207	W	08/07/2004	C
208	W	04/06/2004	R
208	W	08/07/2004	C
209	W	04/06/2004	R
209	W	08/07/2004	C
209	W	17/06/2006	C
210	W	04/06/2004	R
210	W	08/07/2004	C
211	W	04/06/2004	R
211	W	25/06/2004	C
212	W	04/06/2004	R
212	W	26/06/2004	C
213	W	04/06/2004	R
213	W	27/06/2004	C
214	W	04/06/2004	R
214	W	28/06/2004	C
215	W	04/06/2004	R
215	W	26/06/2004	C
216	W	04/06/2004	R
216	W	26/06/2004	C
217	W	12/06/2004	R
217	W	14/05/2007	C
217	W	03/03/2008	C
218	W	14/06/2004	R
218	W	08/07/2004	C
219	W	14/06/2004	R
219	W	08/07/2004	C
220	W	14/06/2004	R
220	W	08/07/2004	C
221	W	14/06/2004	R
221	W	08/07/2004	C
222	W	14/06/2004	R
222	W	08/07/2004	C
223	W	16/06/2004	R
223	W	20/05/2006	C
223	W	08/03/2007	C
223	W	04/03/2008	C
224	W	16/06/2004	R
224	W	01/06/2006	C
225	W	21/06/2004	R
225	W	03/07/2004	C
226	W	21/06/2004	R
226	W	03/07/2004	C
227	W	21/06/2004	R
227	W	03/07/2004	C
228	W	21/06/2004	R
228	W	03/07/2004	C
229	W	21/06/2004	R
229	W	03/07/2004	C
230	W	21/06/2004	R
230	W	03/07/2004	C
230	W	08/04/2007	C
230	W	25/03/2008	C
231	W	21/06/2004	R
231	W	03/07/2004	C
232	W	23/06/2004	R
232	W	06/07/2008	C
233	W	30/05/2005	R
233	W	03/03/2008	C
234	W	07/06/2005	R
234	W	08/03/2007	C
234	W	10/02/2008	C
235	C	13/06/2005	R
235	C	31/12/2005	C
236	NE	04/06/2004	R
236	NE	12/07/2004	C
237	NE	04/06/2004	R
237	NE	11/05/2006	C
238	NE	04/06/2004	R
238	NE	11/07/2004	C
239	NE	04/06/2004	R
239	NE	06/06/2008	C
240	NE	06/06/2005	R
240	NE	06/06/2008	C
241	NE	06/06/2005	R
241	NE	06/06/2008	C
242	NW	06/06/2005	R
242	NW	19/04/2006	C
242	NW	18/02/2008	C
243	NW	07/06/2005	R
243	NW	19/04/2007	C
244	NW	07/06/2005	R
244	NW	13/05/2007	C
245	NW	08/06/2005	R
245	NW	14/05/2006	C
245	NW	20/04/2007	C
246	NW	12/06/2005	R
246	NW	09/07/2006	C
247	NW	20/06/2005	R
247	NW	22/05/2007	C
247	NW	19/04/2008	C
248	NW	24/06/2005	R
248	NW	16/06/2007	C
249	W	04/06/2005	R
249	W	18/03/2007	C
249	W	27/01/2008	C
250	C	09/06/2006	R
250	S	24/03/2007	C
251	C	09/06/2006	R
251	C	28/05/2007	C
252	W	01/07/2005	R
252	W	16/05/2006	C
252	W	17/04/2007	C
252	W	09/02/2008	C
253	NE	09/06/2005	R
253	C	02/01/2007	C
254	NE	12/06/2005	R
254	NE	07/05/2007	C
255	NE	11/06/2005	R
255	NE	24/05/2007	C
256	NE	11/06/2005	R
256	NE	08/06/2007	C
257	NE	21/06/2005	R
257	C	05/06/2006	C
258	NE	24/06/2005	R
258	C	15/04/2006	C
259	NE	12/06/2005	R
259	S	17/06/2006	C
259	NE	08/06/2007	C
260	S	16/06/2006	R
260	S	02/06/2007	C
261	C	04/06/2004	R
261	C	29/06/2007	C
262	C	02/06/2007	R
262	C	11/07/2007	C
263	C	02/06/2007	R
263	C	11/07/2007	C
264	C	02/06/2007	R
264	C	11/07/2007	C
265	C	02/06/2007	R
265	C	11/07/2007	C
266	C	02/06/2007	R
266	C	11/07/2007	C
267	W	22/06/2006	R
267	W	21/06/2008	C
268	W	31/05/2006	R
268	W	30/06/2006	C
268	W	13/07/2008	C
269	W	31/05/2006	R
269	W	30/06/2006	C
270	W	31/05/2006	R
270	W	30/06/2006	C
271	W	31/05/2006	R
271	W	30/06/2006	C
272	W	31/05/2006	R
272	W	30/06/2006	C
273	W	31/05/2006	R
273	W	30/06/2006	C
273	W	10/05/2008	C
274	W	31/05/2006	R
274	W	30/06/2006	C
275	W	12/06/2006	R
275	W	09/05/2008	C
276	W	14/06/2006	R
276	W	30/05/2008	C
277	W	16/06/2006	R
277	W	02/07/2006	C
278	W	16/06/2006	R
278	W	02/07/2006	C
279	W	16/06/2006	R
279	W	02/07/2006	C
280	W	16/06/2006	R
280	W	04/07/2006	C
281	W	17/06/2006	R
281	W	15/04/2008	C
282	W	20/06/2006	R
282	W	15/05/2008	C
283	W	23/06/2006	R
283	W	04/05/2008	C
284	W	26/06/2006	R
284	W	04/07/2006	C
285	W	26/06/2006	R
285	W	10/07/2006	C
286	W	26/06/2006	R
286	W	10/07/2006	C
286	W	09/04/2008	C
287	W	26/06/2006	R
287	W	04/07/2006	C
288	W	26/06/2006	R
288	W	04/07/2006	C
289	W	26/06/2006	R
289	W	04/07/2006	C
290	W	30/06/2006	R
290	W	26/04/2008	C
291	W	30/06/2006	R
291	W	16/05/2007	C
292	NE	12/06/2006	R
292	NE	16/05/2008	C
293	NE	12/06/2006	R
293	NE	06/06/2008	C
294	NE	13/06/2006	R
294	NE	19/06/2008	C
295	NW	04/06/2006	R
295	NW	16/06/2008	C
296	NW	04/06/2006	R
296	W	02/05/2007	C
297	NW	07/06/2006	R
297	NW	10/07/2006	C
298	NW	08/06/2006	R
298	W	08/06/2006	C
299	NW	10/06/2006	R
299	NW	19/05/2007	C
300	NW	16/06/2006	R
300	W	22/06/2007	C
301	W	30/05/2007	R
301	W	20/06/2008	C
302	NW	01/06/2007	R
302	NW	18/11/2007	C
303	NE	09/07/2007	R
303	W	29/08/2007	C
304	NE	05/06/2007	R
304	S	16/05/2008	C
305	NE	13/06/2007	R
305	S	19/05/2008	C
306	NE	04/06/2008	R
306	C	02/07/2008	C
307	NE	02/12/1999	R
307	NE	05/05/2000	C
308	NW	07/06/1993	R
308	NW	17/06/1997	C
309	NW	07/06/1993	R
309	NW	30/06/1993	C
309	NW	15/04/1996	C
310	W	14/05/1989	R
310	W	19/04/1992	C
310	C	07/06/1994	C
311	W	04/07/1989	R
311	NE	22/05/2007	C
312	W	22/06/1990	R
312	W	12/05/1991	C
313	W	15/05/1991	R
313	S	25/06/1993	C
314	NW	06/06/1988	R
314	NW	26/05/1992	C
315	NW	28/05/1989	R
315	W	25/06/1993	C
316	NW	03/06/1991	R
316	NW	11/01/2000	C
316	NW	15/01/2001	C
316	NW	05/01/2005	C
317	W	04/06/1992	R
317	W	02/05/1998	C
317	W	02/01/2001	C
318	W	04/06/1992	R
318	C	07/06/1994	C
319	C	13/06/1986	R
319	NE	03/05/2000	C
320	C	13/06/1986	R
320	C	30/04/1991	C
321	C	01/07/1987	R
321	C	12/06/1995	C
322	C	01/07/1987	R
322	W	07/07/1993	C
323	S	27/06/1986	R
323	C	30/04/1991	C
324	S	13/06/1988	R
324	S	15/01/2005	C
325	S	21/06/1988	R
325	S	10/06/1991	C
326	W	23/05/1993	R
326	W	02/05/1998	C
327	W	23/05/1993	R
327	W	18/04/1999	C
328	W	08/06/1989	R
328	W	26/04/1991	C
329	S	20/06/1989	R
329	W	13/05/1993	C
330	S	20/06/1989	R
330	S	15/04/1992	C
330	S	03/07/1997	C
331	W	12/07/1989	R
331	NW	16/05/1993	C
331	NW	01/01/1996	C
331	NW	01/01/1999	C
331	NW	01/01/2001	C
331	NW	01/01/2002	C
331	NW	01/01/2003	C
331	NW	01/01/2005	C
331	NW	01/01/2006	C
331	NW	05/01/2007	C
332	NE	06/06/1989	R
332	NE	27/05/2005	C
332	NE	01/06/2006	C
332	NE	24/05/2007	C
333	NE	06/06/1989	R
333	NE	30/05/2005	C
334	NE	06/06/1989	R
334	NE	08/06/2007	C
335	NE	12/06/1989	R
335	NE	20/06/2006	C
336	NE	19/06/1989	R
336	NE	15/06/2005	C
336	NE	20/06/2006	C
337	NE	19/06/1989	R
337	NE	27/05/2005	C
337	NE	07/06/2006	C
337	NE	22/05/2007	C
338	NE	26/06/1989	R
338	NE	27/05/2005	C
338	NE	01/06/2006	C
339	NE	13/04/1990	R
339	NE	10/05/1991	C
340	NE	31/05/1990	R
340	W	01/06/2006	C
341	NE	15/06/1990	R
341	NE	25/05/1995	C
342	NE	15/06/1990	R
342	NE	20/05/1995	C
342	NE	06/05/1996	C
343	NE	06/06/1990	R
343	NE	03/07/2006	C
344	NE	06/06/1990	R
344	NE	06/06/2005	C
344	NE	12/06/2006	C
344	NE	31/05/2007	C
345	NE	06/06/1990	R
345	NE	23/06/2006	C
345	NE	24/05/2007	C
346	NE	05/07/1990	R
346	NE	09/07/2003	C
347	W	12/07/1989	R
347	W	30/04/1992	C
347	NW	21/05/1993	C
347	NW	19/03/1998	C
348	W	28/06/1990	R
348	NW	15/05/1994	C
349	NW	29/05/1990	R
349	NW	21/06/1993	C
350	NW	29/05/1990	R
350	NW	15/04/1993	C
351	NW	11/06/1990	R
351	NW	16/04/1993	C
352	NW	11/06/1990	R
352	NW	20/04/1994	C
353	NW	16/06/1990	R
353	NW	08/07/1993	C
354	NW	18/06/1990	R
354	NW	07/06/1992	C
354	NW	15/04/1993	C
354	NW	15/04/1994	C
355	NW	18/06/1990	R
355	NW	01/07/1992	C
355	NW	01/01/1993	C
355	NW	01/01/1994	C
355	NW	01/01/1995	C
355	NW	01/01/1996	C
355	NW	01/01/1997	C
355	NW	01/01/1998	C
355	NW	01/01/1999	C
355	NW	19/05/2001	C
355	NW	01/01/2003	C
355	NW	01/01/2004	C
356	NW	13/06/1991	R
356	NW	13/04/1997	C
356	NW	01/01/2003	C
357	S	23/05/1996	R
357	S	01/07/1996	C
357	S	01/06/1999	C
357	S	01/06/2000	C
357	S	24/05/2001	C
357	S	01/06/2002	C
357	S	22/12/2003	C
357	S	09/06/2004	C
357	S	28/03/2005	C
358	W	17/06/1991	R
358	NE	30/12/2000	C
359	NW	11/06/1992	R
359	C	01/06/1994	C
360	NW	14/06/1992	R
360	W	27/06/1993	C
360	NW	01/05/1995	C
361	W	02/07/1991	R
361	W	06/05/1993	C
362	NE	07/12/1990	R
362	NE	13/04/2000	C
363	NE	07/12/1990	R
363	NE	01/12/1997	C
363	NE	27/04/2000	C
364	NE	07/12/1990	R
364	NE	14/12/2000	C
364	NE	15/12/2004	C
364	NE	05/06/2007	C
364	NE	14/05/2008	C
365	NE	19/06/1991	R
365	S	13/12/1997	C
366	NE	19/06/1991	R
366	NE	15/06/1997	C
366	NE	01/05/2000	C
367	NE	19/06/1991	R
367	NE	19/04/2004	C
368	NE	31/05/1991	R
368	NE	06/06/1997	C
369	NE	13/06/1991	R
369	NE	06/06/1999	C
369	NE	01/06/2000	C
369	NE	24/04/2003	C
369	NE	20/05/2004	C
369	NE	22/06/2006	C
369	NE	06/06/2008	C
370	NE	13/06/1991	R
370	NE	23/05/2000	C
370	NE	05/06/2007	C
370	NE	13/05/2008	C
371	NE	13/06/1991	R
371	NE	21/05/1997	C
372	NE	23/06/1994	R
372	NE	19/05/2006	C
372	NE	22/05/2007	C
373	NE	07/06/1995	R
373	NW	30/04/2001	C
373	NW	01/01/2002	C
373	NW	01/01/2003	C
374	NE	28/06/1994	R
374	NE	30/12/2000	C
374	NE	04/01/2004	C
374	NE	20/11/2005	C
375	NE	28/06/1994	R
375	C	25/01/2000	C
375	C	29/12/2003	C
375	C	24/04/2004	C
376	W	10/06/1995	R
376	W	15/04/1996	C
377	W	10/06/1995	R
377	W	20/04/1997	C
378	W	13/06/1995	R
378	W	02/07/1997	C
379	W	19/06/1995	R
379	W	27/04/1996	C
380	W	01/07/1995	R
380	W	15/04/1997	C
381	W	01/07/1995	R
381	W	09/05/1998	C
382	W	31/05/1996	R
382	W	13/04/1998	C
383	W	31/05/1996	R
383	W	25/04/1998	C
384	W	01/06/1996	R
384	W	20/04/1997	C
385	NE	19/06/1991	R
385	NE	20/05/1997	C
386	NE	19/06/1991	R
386	NE	01/07/1997	C
387	NE	19/06/1991	R
387	NE	03/05/2000	C
388	NE	19/06/1991	R
388	NE	27/05/2005	C
388	NE	01/06/2006	C
388	NE	24/05/2007	C
389	NE	19/06/1991	R
389	NE	27/05/2005	C
389	NE	01/06/2006	C
389	NE	24/05/2007	C
390	NE	20/06/1991	R
390	NE	13/07/2006	C
390	NE	09/07/2007	C
391	NE	19/06/1991	R
391	NE	21/05/1997	C
392	NE	21/06/1991	R
392	NE	27/05/2005	C
392	NE	01/06/2006	C
392	NE	24/05/2007	C
393	NE	25/06/1991	R
393	NE	02/06/2005	C
393	NE	10/07/2006	C
394	NE	26/06/1991	R
394	NE	15/05/2005	C
395	NE	26/06/1991	R
395	NE	12/06/2006	C
395	NE	31/05/2007	C
396	NE	29/06/1994	R
396	NE	27/05/2005	C
396	NE	01/06/2006	C
396	NE	24/05/2007	C
397	NE	01/07/1994	R
397	NE	04/06/2003	C
397	NE	06/06/2005	C
397	NE	13/06/2007	C
398	NE	08/07/1991	R
398	NE	06/05/2004	C
399	NE	11/05/1992	R
399	C	27/04/1995	C
400	NE	17/05/1992	R
400	NE	19/03/1997	C
400	NE	27/04/2000	C
401	NE	15/06/1992	R
401	NE	04/06/2003	C
401	NE	26/04/2005	C
402	NE	15/06/1992	R
402	NE	04/06/2003	C
402	NE	26/04/2005	C
403	NE	15/06/1992	R
403	NE	02/07/2003	C
403	NE	01/06/2006	C
403	NE	24/05/2007	C
404	W	03/07/1997	R
404	NW	20/01/1999	C
405	NW	24/06/1992	R
405	NE	01/05/1995	C
405	NE	01/05/1996	C
405	NE	01/05/1997	C
405	NE	01/05/1998	C
406	NW	24/06/1992	R
406	NW	15/04/1995	C
407	NW	24/06/1992	R
407	W	10/05/1997	C
408	NW	04/06/1993	R
408	NW	14/05/1995	C
408	NW	19/04/1996	C
408	NW	01/01/2003	C
408	NW	01/01/2004	C
408	NW	06/02/2005	C
408	NW	06/03/2006	C
408	NW	12/03/2007	C
409	W	24/06/1992	R
409	NW	28/04/1995	C
410	W	24/06/1992	R
410	W	28/05/1994	C
410	W	01/06/2006	C
411	W	24/06/1992	R
411	W	12/09/1992	C
412	W	05/06/1993	R
412	W	06/05/2004	C
413	S	02/06/1998	R
413	S	14/07/1998	C
414	S	02/06/1998	R
414	S	14/07/1998	C
414	NE	15/09/2000	C
414	NE	16/09/2004	C
415	C	15/06/1992	R
415	C	18/04/1996	C
416	C	29/05/1992	R
416	C	12/05/1994	C
416	C	08/02/1997	C
416	C	01/01/2003	C
417	NE	22/06/1992	R
417	NE	07/07/2003	C
418	NE	17/06/1993	R
418	NE	31/05/2007	C
419	NE	17/06/1993	R
419	NE	12/06/2006	C
419	NE	22/05/2007	C
420	NE	17/06/1993	R
420	NE	15/06/1997	C
420	NE	27/04/2000	C
421	NE	17/06/1993	R
421	NE	15/05/1996	C
422	NE	17/06/1993	R
422	NE	30/05/2005	C
422	NE	23/06/2006	C
422	NE	08/06/2007	C
423	NE	17/06/1993	R
423	NE	21/05/1997	C
424	NE	17/06/1993	R
424	NE	25/05/2005	C
424	NE	22/05/2007	C
425	NE	22/06/1993	R
425	NE	12/07/1995	C
426	NE	23/06/1993	R
426	NE	10/06/1996	C
427	NE	25/06/1993	R
427	NE	19/05/2003	C
427	NE	27/05/2008	C
428	NE	25/06/1993	R
428	NE	23/06/2007	C
428	NE	18/05/2008	C
429	NE	25/06/1993	R
429	NE	23/06/2007	C
429	NE	15/05/2008	C
430	NE	25/06/1993	R
430	NE	15/06/1997	C
430	NE	01/06/2000	C
430	NE	20/05/2004	C
430	NE	06/06/2008	C
431	NE	25/06/1993	R
431	W	15/06/1997	C
431	W	01/05/1998	C
432	NE	30/06/1993	R
432	NE	08/07/2003	C
432	NE	30/05/2005	C
432	NE	23/06/2006	C
433	NE	30/06/1993	R
433	NE	04/06/2003	C
433	NE	06/06/2005	C
433	NE	16/06/2006	C
434	NE	30/06/1993	R
434	NE	15/04/1997	C
434	NE	19/05/2003	C
434	NE	20/05/2004	C
435	NE	30/06/1993	R
435	NE	04/07/2003	C
435	NE	12/06/2006	C
435	NE	31/05/2007	C
436	NE	30/06/1993	R
436	NE	26/06/1998	C
436	NE	01/06/1999	C
436	NE	18/06/2001	C
436	NE	10/07/2002	C
436	NE	01/12/2008	C
437	NW	05/07/1993	R
437	NW	18/04/1998	C
437	NW	22/04/1999	C
438	NW	30/05/1994	R
438	W	25/02/1997	C
439	NW	01/06/1994	R
439	NW	17/06/1997	C
440	NW	01/06/1994	R
440	NW	01/01/2003	C
440	NW	01/01/2004	C
440	NW	06/02/2005	C
440	NW	06/03/2006	C
440	NW	12/03/2007	C
441	NW	03/06/1994	R
441	NW	12/06/1995	C
442	NW	05/06/1994	R
442	NW	15/04/1996	C
443	NW	09/06/1994	R
443	NW	17/05/1996	C
443	W	10/05/1997	C
444	NW	09/06/1994	R
444	NW	08/04/1997	C
445	NW	09/06/1994	R
445	NW	19/04/1996	C
446	NW	12/06/1994	R
446	NW	11/04/1997	C
447	NW	28/06/1994	R
447	W	18/05/1997	C
448	S	23/05/1996	R
448	S	01/07/1996	C
448	S	19/11/2002	C
448	C	31/12/2005	C
448	C	17/03/2006	C
449	S	23/05/1996	R
449	S	01/07/1996	C
450	S	23/05/1996	R
450	S	01/07/1996	C
451	S	23/05/1997	R
451	S	05/07/1997	C
452	S	23/05/1997	R
452	S	05/07/1997	C
453	W	09/06/1994	R
453	NE	14/05/2001	C
453	NE	15/05/2005	C
454	W	04/06/1994	R
454	W	18/04/1997	C
454	W	13/07/1998	C
454	NE	24/04/2003	C
455	W	08/06/1994	R
455	W	24/04/1997	C
456	W	08/06/1994	R
456	W	18/04/1997	C
457	W	07/07/1994	R
457	W	14/04/1996	C
458	NE	18/06/1993	R
458	NE	17/04/2006	C
458	NE	18/06/2007	C
459	NE	18/06/1993	R
459	NE	01/02/1997	C
460	NE	16/06/1994	R
460	NE	30/05/2005	C
460	NE	23/06/2006	C
460	NE	08/06/2007	C
461	NE	16/06/1994	R
461	NE	15/06/1997	C
462	NE	21/06/1994	R
462	NE	20/06/1997	C
463	NE	21/06/1994	R
463	NE	06/06/2005	C
464	NE	21/06/1994	R
464	NE	04/06/2003	C
464	NE	06/06/2005	C
464	NE	13/06/2007	C
465	W	21/05/1995	R
465	W	15/04/1996	C
466	W	21/05/1995	R
466	W	15/04/1996	C
467	W	05/06/1995	R
467	W	15/04/1996	C
468	W	10/06/1995	R
468	W	15/04/1996	C
468	W	25/04/1998	C
468	W	06/03/1999	C
469	C	26/05/1994	R
469	C	19/04/1996	C
470	C	17/04/1996	R
470	C	18/04/1998	C
471	S	25/05/1995	R
471	S	19/06/1999	C
472	NW	28/06/1994	R
472	NW	04/05/1996	C
473	NW	28/06/1994	R
473	NW	15/04/1997	C
473	NW	15/01/1999	C
473	NW	01/01/2001	C
473	NW	01/01/2003	C
473	NW	06/04/2007	C
474	NW	28/06/1994	R
474	NW	13/04/2000	C
475	NW	04/06/1995	R
475	NW	13/04/1998	C
476	NW	04/06/1995	R
476	NW	12/07/1997	C
476	NW	07/03/2000	C
476	NW	03/01/2003	C
476	NW	05/02/2006	C
476	NW	04/01/2007	C
477	NW	05/06/1995	R
477	NW	01/01/2003	C
477	NW	01/01/2004	C
477	NW	26/04/2005	C
478	NW	09/06/1996	R
478	NW	25/04/1998	C
479	W	03/07/1994	R
479	W	15/03/1997	C
480	W	03/07/1994	R
480	W	02/05/1996	C
481	W	27/05/1995	R
481	W	12/05/1996	C
482	S	01/06/1996	R
482	S	01/06/1999	C
482	S	01/06/2000	C
482	S	24/05/2001	C
482	S	01/06/2002	C
482	S	30/05/2003	C
482	S	15/05/2004	C
482	S	15/05/2005	C
482	S	05/06/2006	C
482	S	01/06/2007	C
483	NW	05/06/1995	R
483	NW	02/02/2002	C
484	NW	06/06/1995	R
484	W	27/05/1996	C
484	NW	01/04/1999	C
484	NW	24/03/2002	C
485	NW	07/06/1995	R
485	NW	15/04/1999	C
486	NW	07/06/1995	R
486	NW	07/06/2000	C
487	NW	13/06/1995	R
487	NW	22/04/1998	C
487	NW	03/05/1999	C
488	NW	13/06/1995	R
488	NW	15/05/1996	C
489	NW	19/06/1995	R
489	NW	13/04/1998	C
490	NW	31/05/1996	R
490	NE	14/05/2008	C
491	NW	04/06/1996	R
491	NW	01/01/2003	C
491	NW	01/01/2004	C
491	NW	01/01/2005	C
491	NW	01/01/2006	C
492	NW	10/06/1996	R
492	NW	24/04/1999	C
493	W	07/06/1995	R
493	W	02/05/2001	C
494	W	18/06/1995	R
494	W	25/06/2000	C
495	W	29/05/1996	R
495	W	08/05/1998	C
496	W	17/06/1995	R
496	W	30/04/1998	C
497	C	06/07/1995	R
497	NE	14/04/2005	C
498	NE	30/05/1996	R
498	NE	08/07/2003	C
499	W	01/06/1996	R
499	W	18/04/1997	C
499	W	25/04/1998	C
500	W	01/06/1996	R
500	W	11/05/1997	C
500	W	25/04/1998	C
501	W	12/06/1996	R
501	W	14/06/1997	C
501	W	13/07/1998	C
502	W	12/06/1996	R
502	W	25/04/1998	C
503	W	29/06/1996	R
503	W	19/04/1997	C
504	W	08/07/1996	R
504	W	15/06/1997	C
505	W	16/05/1997	R
505	W	13/07/1998	C
506	W	16/05/1997	R
506	W	25/04/1998	C
506	W	18/04/1999	C
507	W	31/05/1997	R
507	W	02/05/1998	C
507	W	26/06/1999	C
508	C	05/06/1996	R
508	C	16/05/2001	C
508	C	06/02/2002	C
509	C	05/06/1996	R
509	C	01/07/2001	C
510	C	04/06/1997	R
510	NE	07/06/2006	C
511	C	04/06/1997	R
511	C	18/03/2008	C
512	NE	10/06/1996	R
512	C	15/04/2000	C
512	C	29/12/2003	C
512	C	17/02/2005	C
512	C	20/02/2006	C
512	C	02/01/2007	C
513	NE	10/06/1996	R
513	C	03/06/1999	C
513	C	24/05/2001	C
514	NE	11/06/1996	R
514	C	07/01/1999	C
515	NE	13/06/1996	R
515	NE	27/04/2000	C
515	NE	19/05/2006	C
516	NE	13/06/1996	R
516	NE	15/06/1997	C
517	NE	14/06/1996	R
517	NE	23/06/2006	C
518	NE	14/06/1996	R
518	NE	16/05/2008	C
519	NE	19/06/1996	R
519	C	29/12/2003	C
519	NE	20/05/2004	C
520	NE	21/06/1996	R
520	NE	22/06/2006	C
521	NE	25/06/1996	R
521	NE	10/07/2006	C
521	NE	29/04/2007	C
522	NE	25/06/1996	R
522	NE	01/06/2006	C
522	NE	24/05/2007	C
523	NE	26/06/1996	R
523	W	15/03/2006	C
524	NE	26/06/1996	R
524	NE	15/06/2001	C
524	NE	14/04/2005	C
525	W	13/06/1996	R
525	W	26/05/2001	C
526	W	24/06/1996	R
526	W	25/04/1999	C
527	W	27/05/1997	R
527	W	12/01/2002	C
528	NW	09/06/1996	R
528	NW	20/04/1998	C
528	NW	04/01/2003	C
528	NW	12/04/2007	C
529	NW	06/07/1996	R
529	NW	03/01/2003	C
530	NW	02/06/1997	R
530	NW	25/01/2001	C
531	W	15/06/1996	R
531	W	08/03/2008	C
532	S	30/06/1997	R
532	S	13/03/2008	C
533	S	30/06/1997	R
533	S	01/05/2000	C
533	S	22/05/2007	C
534	NE	27/05/1997	R
534	C	25/03/2003	C
534	C	24/04/2004	C
534	C	10/01/2005	C
534	C	20/02/2006	C
534	C	31/12/2007	C
535	NE	28/05/1997	R
535	NE	17/05/2005	C
535	NE	01/06/2006	C
536	NE	03/06/1997	R
536	NE	02/07/2003	C
536	NE	01/06/2006	C
536	NE	24/05/2007	C
537	NE	04/06/1997	R
537	NE	24/03/2005	C
538	W	05/06/1997	R
538	W	13/07/1998	C
539	W	05/06/1997	R
539	W	02/05/1998	C
539	W	28/03/1999	C
539	W	03/05/2001	C
540	W	21/06/1997	R
540	W	25/04/1998	C
540	W	04/01/2005	C
541	W	07/06/1998	R
541	W	27/05/1999	C
542	W	13/06/1998	R
542	W	04/07/1999	C
543	C	04/06/1997	R
543	C	29/06/2000	C
543	C	31/12/2005	C
543	C	02/01/2007	C
544	C	29/05/1998	R
544	C	20/06/2001	C
544	C	17/04/2004	C
544	C	09/06/2005	C
544	C	21/05/2006	C
544	C	15/04/2007	C
545	W	23/06/1998	R
545	W	27/03/2004	C
545	W	11/03/2005	C
545	W	09/05/2006	C
545	W	03/03/2007	C
545	W	11/02/2008	C
546	C	13/06/1997	R
546	C	17/06/2000	C
547	C	18/06/1997	R
547	C	26/03/2004	C
547	C	24/04/2008	C
548	C	29/05/1998	R
548	C	22/04/2000	C
549	W	18/05/1998	R
549	NW	27/04/2002	C
549	NW	17/04/2005	C
550	NW	08/06/1997	R
550	NW	12/05/2002	C
551	NW	12/06/1997	R
551	NW	23/05/1999	C
552	NW	12/06/1997	R
552	W	25/04/1998	C
553	NW	25/05/1998	R
553	W	26/05/2000	C
554	NW	04/06/1998	R
554	NW	24/05/1999	C
555	NW	16/06/1998	R
555	NW	20/04/2000	C
555	NW	22/05/2002	C
555	NW	23/06/2006	C
556	NW	16/06/1998	R
556	NW	10/02/2003	C
557	NW	16/06/1998	R
557	W	01/03/2001	C
557	W	15/03/2004	C
558	W	29/06/1998	R
558	W	15/04/1999	C
559	W	05/06/1999	R
559	W	10/06/2001	C
559	W	27/04/2002	C
560	NE	12/06/1997	R
560	NE	06/07/2002	C
560	NE	19/05/2004	C
561	NE	12/06/1997	R
561	NE	07/06/2006	C
561	NE	26/06/2007	C
561	NE	08/06/2008	C
562	NE	13/06/1997	R
562	C	01/01/2003	C
562	C	24/04/2004	C
562	C	17/02/2005	C
562	C	02/01/2007	C
563	NE	16/06/1997	R
563	NE	23/04/2000	C
563	NE	05/06/2004	C
563	NE	22/05/2005	C
564	NE	17/06/1997	R
564	NE	23/06/2006	C
565	NE	18/06/1997	R
565	NE	26/05/2005	C
565	NE	20/06/2006	C
566	W	14/06/1997	R
566	NE	28/04/2006	C
567	W	14/06/1997	R
567	NW	14/05/2000	C
567	W	13/03/2004	C
567	W	01/06/2006	C
568	NE	24/04/1998	R
568	NE	05/06/2007	C
568	NE	14/05/2008	C
569	NE	18/06/1998	R
569	C	29/12/2003	C
569	C	31/12/2005	C
569	NE	10/07/2006	C
569	C	02/01/2007	C
570	NE	18/06/1998	R
570	NE	27/04/2000	C
570	NE	19/05/2006	C
570	NE	22/06/2007	C
571	NE	18/06/1998	R
571	C	29/12/2003	C
571	NE	30/05/2005	C
571	NE	23/06/2006	C
571	C	02/01/2007	C
572	NW	24/06/1998	R
572	NW	20/03/2003	C
572	NW	22/03/2005	C
572	NW	15/04/2006	C
573	NW	06/07/1998	R
573	NW	02/04/2000	C
574	NW	21/05/1999	R
574	NW	10/07/1999	C
575	NW	21/05/1999	R
575	NW	10/07/1999	C
575	NW	21/05/2002	C
576	NW	21/05/1999	R
576	NW	18/05/2002	C
576	NW	17/05/2003	C
576	NW	07/06/2005	C
576	NW	15/04/2006	C
577	NW	26/05/1999	R
577	NW	06/05/2005	C
578	NW	29/05/1999	R
578	NW	13/05/2000	C
579	NW	05/06/1999	R
579	S	12/01/2005	C
580	NW	07/06/1999	R
580	NW	03/12/2003	C
581	S	30/05/2000	R
581	S	03/07/2000	C
582	C	04/06/1998	R
582	NE	17/04/2000	C
583	C	04/06/1998	R
583	S	28/04/2007	C
584	C	22/06/1998	R
584	C	24/04/2004	C
585	W	18/05/1998	R
585	W	26/04/2000	C
586	W	18/05/1998	R
586	W	01/06/2006	C
587	C	04/06/1999	R
587	C	25/03/2003	C
587	C	24/04/2004	C
587	C	02/01/2007	C
588	NE	06/06/2000	R
588	NE	23/06/2006	C
588	NE	08/06/2007	C
589	NE	06/06/2000	R
589	NE	27/05/2005	C
589	NE	01/06/2006	C
589	NE	24/05/2007	C
590	NE	06/06/2000	R
590	NE	24/05/2007	C
591	NE	06/06/2000	R
591	NE	09/06/2006	C
592	NE	06/06/2000	R
592	NE	10/06/2006	C
593	NE	02/07/1998	R
593	NE	20/02/2005	C
593	NE	15/06/2007	C
594	W	12/06/1998	R
594	W	15/03/2006	C
595	W	12/06/1998	R
595	S	01/11/2002	C
596	S	20/06/1998	R
596	S	02/05/1999	C
596	S	20/04/2000	C
596	S	19/11/2002	C
596	S	08/05/2007	C
597	W	09/06/1999	R
597	W	10/06/2003	C
597	W	23/03/2004	C
597	W	01/06/2006	C
598	NE	21/06/2002	R
598	NE	14/04/2005	C
598	NE	27/01/2007	C
599	NE	17/06/2002	R
599	NE	06/05/2004	C
600	NE	21/06/2002	R
600	NE	14/04/2005	C
601	NE	24/06/2002	R
601	NE	22/05/2007	C
602	NE	11/06/2003	R
602	C	02/09/2007	C
602	C	03/01/2008	C
603	NE	14/06/2002	R
603	C	09/06/2005	C
603	C	29/03/2006	C
603	C	19/06/2007	C
603	C	08/02/2008	C
604	NE	02/06/2004	R
604	NE	04/01/2005	C
605	NE	19/06/2003	R
605	NE	22/06/2006	C
605	NE	06/06/2008	C
606	NE	07/06/2000	R
606	NE	24/05/2007	C
607	NE	07/06/2000	R
607	NE	23/04/2002	C
608	NE	07/06/2000	R
608	NE	06/06/2005	C
608	NE	31/05/2007	C
609	NE	07/06/2000	R
609	NE	24/05/2007	C
610	NE	07/06/2000	R
610	NE	07/06/2006	C
610	NE	22/05/2007	C
611	NE	07/06/2000	R
611	S	19/10/2002	C
611	S	28/05/2004	C
612	NE	07/06/2000	R
612	NE	02/07/2003	C
612	NE	18/04/2005	C
612	NE	01/06/2006	C
612	NE	24/05/2007	C
613	NE	09/07/2000	R
613	NE	14/04/2005	C
613	NE	15/05/2007	C
614	NE	16/06/2000	R
614	S	19/11/2002	C
614	NE	27/05/2005	C
614	NE	22/05/2007	C
615	NE	16/06/2000	R
615	NE	24/05/2007	C
616	NE	08/06/2000	R
616	C	01/01/2004	C
617	NE	08/06/2000	R
617	NE	26/05/2005	C
617	NE	10/07/2006	C
617	NE	29/04/2007	C
618	NE	15/06/2000	R
618	NE	04/06/2004	C
618	NE	15/05/2005	C
618	NE	22/06/2006	C
618	NE	06/06/2008	C
619	NE	15/06/2000	R
619	NE	09/06/2008	C
620	NE	15/06/2000	R
620	NE	09/06/2008	C
621	NE	15/06/2000	R
621	NE	03/03/2008	C
622	NE	15/06/2000	R
622	NE	07/06/2006	C
622	NE	05/06/2007	C
622	NE	14/05/2008	C
623	NE	15/06/2000	R
623	C	22/04/2002	C
624	NE	20/06/2000	R
624	NE	06/06/2005	C
625	NE	28/06/2000	R
625	NE	03/05/2004	C
625	NE	17/04/2006	C
625	NE	18/06/2007	C
626	NE	08/06/2001	R
626	NE	22/04/2005	C
626	NE	15/05/2007	C
627	NE	09/07/2001	R
627	NE	03/05/2004	C
627	NE	30/06/2008	C
628	NE	09/07/2001	R
628	NE	15/05/2005	C
629	NE	10/06/2002	R
629	NE	26/05/2005	C
629	NE	29/06/2006	C
629	NE	30/05/2007	C
630	NE	18/06/2001	R
630	NE	24/04/2004	C
631	NE	18/06/2001	R
631	NE	18/04/2005	C
631	NE	01/06/2006	C
632	NE	21/06/2001	R
632	NE	04/01/2005	C
632	NE	15/05/2007	C
633	NE	21/06/2001	R
633	NE	04/01/2005	C
634	NE	12/06/2001	R
634	NE	07/06/2004	C
635	NE	21/06/2001	R
635	NE	26/05/2005	C
636	NE	21/06/2002	R
636	NE	07/02/2005	C
636	NE	01/01/2006	C
636	NE	01/12/2008	C
637	NE	21/06/2002	R
637	NE	09/06/2006	C
638	NE	21/06/2002	R
638	NE	06/12/2008	C
639	NE	21/06/2002	R
639	NE	15/12/2004	C
640	W	23/06/1999	R
640	W	21/04/2004	C
641	W	12/06/1999	R
641	W	31/03/2004	C
641	W	22/05/2006	C
641	W	08/02/2007	C
641	W	29/04/2008	C
642	W	13/06/1999	R
642	W	26/04/2002	C
642	W	16/05/2004	C
642	W	08/03/2006	C
642	W	01/05/2008	C
643	W	13/06/1999	R
643	W	25/04/2004	C
644	W	13/06/1999	R
644	W	04/04/2004	C
644	W	24/02/2007	C
645	W	08/06/1999	R
645	W	09/07/1999	C
646	W	08/06/1999	R
646	W	09/07/1999	C
647	W	07/06/2000	R
647	W	24/04/2004	C
648	NW	16/06/1999	R
648	NW	14/04/2005	C
649	NW	17/06/1999	R
649	NW	03/12/2003	C
650	NW	19/06/1999	R
650	W	17/02/2004	C
650	W	01/06/2005	C
650	W	08/03/2006	C
650	W	04/05/2007	C
651	NW	19/06/1999	R
651	NW	04/03/2002	C
651	NW	01/01/2003	C
652	S	01/06/2007	R
652	S	24/03/2008	C
653	S	15/06/1999	R
653	S	30/05/2003	C
653	S	15/05/2004	C
653	S	15/01/2005	C
653	S	20/12/2006	C
653	S	16/05/2007	C
654	S	17/06/1999	R
654	S	07/02/2001	C
654	S	27/05/2002	C
654	S	17/03/2003	C
654	S	12/01/2005	C
654	S	31/05/2006	C
655	C	14/06/1999	R
655	C	13/03/2002	C
655	C	26/03/2004	C
655	C	18/05/2005	C
655	C	12/05/2006	C
656	C	14/06/1999	R
656	C	21/05/2000	C
657	C	14/06/1999	R
657	NE	30/05/2005	C
657	NE	23/06/2006	C
657	NE	08/06/2007	C
658	C	14/06/1999	R
658	C	20/02/2006	C
659	S	01/06/2001	R
659	S	16/02/2005	C
659	S	31/05/2006	C
660	S	30/05/2000	R
660	S	03/07/2000	C
660	S	13/04/2003	C
660	S	02/05/2006	C
661	S	30/05/2000	R
661	S	03/07/2000	C
662	S	27/05/2002	R
662	S	21/04/2004	C
662	S	03/01/2005	C
662	S	28/03/2006	C
662	S	15/06/2007	C
663	W	04/07/2000	R
663	W	23/06/2003	C
663	W	01/06/2006	C
663	W	27/03/2007	C
664	W	06/06/2001	R
664	W	28/06/2001	C
665	W	06/06/2001	R
665	W	28/06/2001	C
666	W	06/06/2001	R
666	W	28/06/2001	C
667	W	11/06/2001	R
667	W	02/07/2001	C
668	W	11/06/2001	R
668	W	02/07/2001	C
668	W	28/05/2005	C
669	W	11/06/2001	R
669	W	02/07/2001	C
670	W	11/06/2001	R
670	W	02/07/2001	C
671	W	13/06/2001	R
671	W	28/06/2001	C
672	W	13/06/2001	R
672	W	28/06/2001	C
673	W	13/06/2001	R
673	W	28/06/2001	C
674	W	13/06/2001	R
674	W	28/06/2001	C
675	W	13/06/2001	R
675	W	28/06/2001	C
676	W	13/06/2001	R
676	W	28/06/2001	C
677	W	13/06/2001	R
677	W	28/06/2001	C
678	W	13/06/2001	R
678	W	28/06/2001	C
679	W	13/06/2001	R
679	W	28/06/2001	C
680	W	13/06/2001	R
680	W	28/06/2001	C
681	W	16/06/2001	R
681	W	28/06/2001	C
682	W	16/06/2001	R
682	W	28/06/2001	C
682	W	28/03/2005	C
682	W	01/06/2006	C
683	S	29/06/2000	R
683	S	23/08/2007	C
683	S	25/07/2008	C
684	C	08/06/2000	R
684	C	24/04/2004	C
685	C	08/06/2000	R
685	C	31/12/2007	C
686	C	09/06/2000	R
686	NE	06/06/2005	C
687	C	09/06/2000	R
687	C	24/04/2004	C
687	C	17/03/2006	C
688	C	01/06/2001	R
688	C	01/01/2003	C
688	C	24/04/2004	C
688	C	17/02/2005	C
689	W	07/06/2000	R
689	W	19/01/2003	C
689	W	01/06/2006	C
690	W	07/06/2000	R
690	W	02/03/2003	C
690	W	23/04/2004	C
691	NW	31/05/2000	R
691	NW	26/04/2002	C
691	NW	21/04/2003	C
692	NW	01/06/2000	R
692	NW	31/05/2003	C
693	NW	02/06/2000	R
693	NW	12/01/2003	C
693	NW	22/03/2005	C
693	NW	15/04/2006	C
694	NW	02/06/2000	R
694	NW	06/04/2002	C
695	NW	03/06/2000	R
695	NW	02/05/2002	C
695	NW	15/02/2007	C
696	NW	03/06/2000	R
696	NW	03/07/2003	C
696	NW	15/04/2008	C
697	NW	04/06/2000	R
697	NW	13/04/2003	C
698	NW	04/06/2000	R
698	NW	01/12/2007	C
699	NW	04/06/2000	R
699	NW	18/04/2004	C
700	NW	05/06/2000	R
700	NW	29/06/2000	C
701	NW	06/06/2000	R
701	NW	08/07/2000	C
702	W	01/06/2000	R
702	W	01/05/2003	C
703	NW	16/06/2000	R
703	NW	17/04/2005	C
704	NW	29/06/2000	R
704	NW	16/03/2004	C
704	NW	01/01/2005	C
704	NW	13/01/2007	C
704	NW	24/04/2008	C
705	W	07/06/2000	R
705	W	18/05/2007	C
705	W	07/05/2008	C
706	W	24/06/2000	R
706	W	23/03/2003	C
706	W	23/02/2004	C
706	W	06/03/2006	C
706	W	23/02/2007	C
706	W	27/01/2008	C
707	W	19/06/2001	R
707	W	02/06/2004	C
707	W	11/04/2006	C
707	W	26/01/2008	C
708	NE	01/06/2002	R
708	W	15/03/2006	C
709	NE	01/06/2002	R
709	NE	16/05/2005	C
709	NE	25/01/2006	C
710	NE	04/06/2002	R
710	W	06/03/2005	C
710	W	21/03/2006	C
710	W	16/05/2008	C
711	NE	11/06/2002	R
711	NE	22/05/2005	C
712	NE	11/06/2002	R
712	NE	05/06/2007	C
713	NE	11/06/2002	R
713	NE	22/06/2006	C
713	NE	06/06/2008	C
714	C	24/06/2000	R
714	C	29/12/2003	C
715	C	13/06/2001	R
715	C	02/01/2007	C
716	C	13/06/2001	R
716	C	24/04/2004	C
717	S	29/05/2001	R
717	S	15/04/2003	C
717	S	23/02/2005	C
717	S	18/07/2006	C
717	S	10/02/2007	C
718	S	06/06/2001	R
718	S	19/04/2003	C
719	NW	19/05/2001	R
719	NW	05/01/2003	C
719	NW	16/04/2004	C
719	NW	02/01/2006	C
719	NW	15/04/2007	C
720	NW	19/05/2001	R
720	NW	23/06/2005	C
721	NW	23/05/2001	R
721	NW	21/04/2004	C
721	NW	22/06/2006	C
722	NW	23/05/2001	R
722	NW	23/06/2005	C
723	NW	24/05/2001	R
723	NW	18/04/2007	C
724	W	30/05/2001	R
724	NW	06/05/2002	C
725	W	24/05/2001	R
725	W	09/06/2003	C
726	S	10/06/2002	R
726	S	05/06/2006	C
726	S	20/01/2007	C
727	S	10/06/2002	R
727	S	21/11/2004	C
727	S	20/06/2005	C
727	S	03/02/2007	C
727	S	25/02/2008	C
728	W	16/05/2002	R
728	W	03/05/2003	C
729	W	16/05/2002	R
729	W	09/06/2003	C
730	W	18/05/2002	R
730	W	24/04/2003	C
731	W	25/05/2002	R
731	W	18/06/2003	C
731	W	10/06/2004	C
732	W	01/06/2002	R
732	W	01/06/2004	C
733	W	09/06/2002	R
733	W	18/06/2003	C
734	W	29/05/2003	R
734	W	31/05/2004	C
735	W	29/05/2003	R
735	NW	26/11/2008	C
736	W	29/05/2003	R
736	W	13/05/2004	C
737	W	26/05/2001	R
737	W	07/05/2003	C
738	W	30/05/2001	R
738	NW	17/05/2003	C
739	W	26/06/2001	R
739	W	26/04/2004	C
739	W	22/03/2005	C
739	W	12/03/2006	C
739	W	03/02/2007	C
739	W	02/02/2008	C
740	W	26/06/2001	R
740	W	13/06/2002	C
740	W	26/02/2004	C
740	W	16/03/2005	C
740	W	06/03/2006	C
740	W	24/02/2007	C
740	W	10/02/2008	C
741	W	26/06/2001	R
741	C	31/12/2006	C
742	W	28/06/2001	R
742	W	09/06/2003	C
742	W	24/04/2004	C
742	W	28/05/2005	C
742	W	01/06/2006	C
743	C	13/06/2001	R
743	C	21/03/2004	C
744	NW	30/05/2001	R
744	NW	04/01/2003	C
745	NW	30/05/2001	R
745	NW	21/06/2003	C
746	NW	05/06/2001	R
746	NW	25/09/2001	C
746	NW	12/11/2002	C
746	NW	01/01/2003	C
746	NW	01/01/2004	C
746	NW	25/04/2006	C
747	NW	05/06/2001	R
747	W	25/04/2004	C
748	NW	06/06/2001	R
748	NW	05/01/2003	C
748	NW	17/04/2005	C
749	NW	06/06/2001	R
749	NW	04/05/2004	C
750	NW	07/06/2001	R
750	NW	05/06/2002	C
750	NW	14/01/2003	C
751	NW	08/06/2001	R
751	NW	29/05/2002	C
751	NW	23/04/2007	C
752	NW	08/06/2001	R
752	NW	25/04/2004	C
753	NW	08/06/2001	R
753	W	09/07/2001	C
753	NW	14/05/2003	C
754	NW	09/06/2001	R
754	NW	06/05/2002	C
755	NW	09/06/2001	R
755	W	13/06/2002	C
756	NW	15/06/2001	R
756	NW	03/12/2003	C
757	NW	17/06/2001	R
757	NW	25/04/2005	C
758	NW	17/06/2001	R
758	NW	04/01/2003	C
759	NW	18/06/2001	R
759	NW	17/04/2005	C
760	NW	28/06/2001	R
760	W	03/05/2003	C
761	NW	08/07/2001	R
761	NW	10/03/2004	C
761	NW	15/01/2005	C
762	NW	08/07/2001	R
762	W	19/09/2005	C
762	W	14/08/2006	C
762	W	01/12/2007	C
762	W	13/08/2008	C
763	NW	09/05/2002	R
763	NW	01/01/2003	C
763	NW	01/01/2004	C
763	NW	25/04/2006	C
764	NW	09/05/2002	R
764	NW	23/03/2006	C
765	NW	09/05/2002	R
765	NW	01/01/2003	C
765	NW	01/01/2004	C
765	NW	25/04/2006	C
766	NW	09/05/2002	R
766	NW	01/01/2003	C
766	NW	01/01/2004	C
767	C	16/06/2001	R
767	C	26/06/2001	C
768	C	16/06/2001	R
768	C	26/06/2001	C
[truncated: 808 more rows]
